# Supplementary material for: Research Progress of Gliomas in Machine Learning
Source: Cells. 2021 Nov 15;10(11):3169. doi: 10.3390/cells10113169 (PMC8622230; doi:10.3390/cells10113169)
Supplement: Supplementary file 1 [file cells-10-03169-s001.zip]

Archive with 1 entries (1 files):
- cells-1388631-supplementary.pdf
